# Supplementary material for: Mapping the Evidence for Measuring Energy Expenditure and Indicating Hypermetabolism in Motor Neuron Disease: A Scoping Review
Source: Nutr Rev. 2024 Oct 7;83(5):943–60. doi: 10.1093/nutrit/nuae118 (PMC11986331; doi:10.1093/nutrit/nuae118)
Supplement: nuae118_Supplementary_Data [file nuae118_supplementary_data.zip]

Archive with 4 entries (3 files):
- nuae118_Supplementary_Data/
- nuae118_Supplementary_Data/Energy expenditure scoping review protocol 160524.docx
- nuae118_Supplementary_Data/PRISMA-ScR-Fillable-Checklist_10Sept2019 (2).docx
- nuae118_Supplementary_Data/Roscoe et al. Supplementary Tables (1).docx
